# Supplementary material for: COVID-19 Communication From Seven Health Care Institutions in North Texas for English- and Spanish-Speaking Cancer Patients: Mixed Method Website Study
Source: JMIR Cancer. 2021 Aug 31;7(3):e30492. doi: 10.2196/30492 (PMC8409500; doi:10.2196/30492)
Supplement: Multimedia Appendix 1 [file cancer_v7i3e30492_app1.xlsx]

## Sheet: topics-coded
Row #	Lang	Headers - Exact	Topics - Coded (Reviewer 1)	Topics - Coded (Reviewer 2)	Topics - Coded (Reviewer 3)	Topics - Coded - FINAL
1	E	Request an Appointment	appointment info			appointment info
2	E	Appointments	appointment info	appointment information	appointment information	appointment info
79	S	¿Cómo cambiarán mis citas para la atención de cáncer? (TR English: How will my appointments for cancer care change?)	hours/locations/info for patients and visitors	Cancer Info	appointment information	appointment info
3	E	Cancer Hates Us widget	cancer info			cancer info (n=3)
4	E	Specific cancers	cancer info			cancer info
5	E	Specific cancers, centers, and treatments are named.	cancer info			cancer info
6	S	Como paciente con cáncer, ¿tengo un riesgo adicional de contraer COVID-19? (Tr:As a cancer patient, am I at an additional risk of contracting COVID-19?)	CANCER+COVID	CANCER+COVID	special population info	CANCER+COVID (n=25)
7	S	Como paciente con cáncer, si tengo un mayor riesgo, ¿cómo puedo protegerme? (Tr:As a cancer patient, if I am at increased risk, how can I protect myself?)	CANCER+COVID			CANCER+COVID
8	E	As a cancer patient, am I at additional risk for catching COVID-19?	CANCER+COVID			CANCER+COVID
9	E	As a cancer patient, if I am at higher risk, how can I protect myself?	CANCER+COVID			CANCER+COVID
10	E	Cancer and COVID-19: What You Need to Know	CANCER+COVID			CANCER+COVID
11	E	What should I do if I am in active treatment for cancer?	CANCER+COVID			CANCER+COVID
12	E	What if I am a new patient at Simmons Cancer Center?	CANCER+COVID			CANCER+COVID
13	E	If I am no longer undergoing active therapy, should I rescheule my appointment?	CANCER+COVID	appointment information	appointment information	CANCER+COVID
14	E	What if I have an upcoming appointment for imaging or scans?	CANCER+COVID			CANCER+COVID
15	E	Am I in danger of my cancer coming back if I miss my follow-up appointment?	CANCER+COVID			CANCER+COVID
16	E	Am I considered immunocompromised if I have had cancer treatment?	CANCER+COVID	cancer info	special population info	CANCER+COVID
17	E	If I have had COVID-19, will I be able to continue cancer treatment?	CANCER+COVID			CANCER+COVID
18	S	Infeccioned en personas con cáncer (TR: Infections in people with cancer)	CANCER+COVID			CANCER+COVID
19	S	Expertos hablan en podcasts sobre cáncer y COVID-19 (TR: Experts talk on podcasts about cancer and COVID-19)	CANCER+COVID			CANCER+COVID
20	S	¿Las personas con cáncer deberían tomar precauciones especiales? (TR English: Should people with cancer take special precautions?)	CANCER+COVID			CANCER+COVID
21	S	¿Si he tenido COVID-19, podría continuar el tratamiento para el cáncer? (TR English: If I've had COVID-19, can I continue treatment for cancer?)	CANCER+COVID			CANCER+COVID
22	E	Will my Breast Cancer Surgery be Postponed?	CANCER+COVID			CANCER+COVID
23	E	Can I still get treatment during 'stayat home' orders?	CANCER+COVID			CANCER+COVID
24	E	What if I'm undergoing radiation therapy?	CANCER+COVID			CANCER+COVID
25	E	What if I'm undergoing chemotherapy?	CANCER+COVID	cancer info	cancer info	CANCER+COVID
26	E	What if I'm undergoing HER2- targeted therapy?	CANCER+COVID			CANCER+COVID
27	E	What if I'm on hormone therapy?	CANCER+COVID			CANCER+COVID
28	E	What about clinical trials?	CANCER+COVID	clinical trials/research	clinical trials/research	CANCER+COVID
29	E	Should I be worried if imaging (MRI, PET, scan or other imaging) is postponed?	CANCER+COVID			CANCER+COVID
30	E	Should I worry if my routine screening mammogram is postponed?	CANCER+COVID			CANCER+COVID
31	E	Can I still bring someone with me to my doctor's appointment?	caregiver-related info			caregiver-related info (n=3)
32	S	¿Qué debo hacer si mi cuidador viajó a lugares en los que el brote de COVID-19 es grave? (Tr:What should I do if my caregiver traveled to places where the COVID-19 outbreak is severe?)	caregiver-related info			caregiver-related info
262	E	What should I do if my caregiver has traveled to locations where the COVID-19 outbreak is severe?	caregiver-related info	caregiver-related information	caregiver-related information	caregiver-related info
33	E	Cancer research	clinical trials/research			clinical trials/research (n=5)
34	E	Technology & innovation	clinical trials/research			clinical trials/research
35	E	Research & Clinical Trials	clinical trials/research			clinical trials/research
36	E	Research Updates	clinical trials/research			clinical trials/research
37	E	Research and Clinical Trials	clinical trials/research			clinical trials/research
38	S	Como Contactarse (Tr: How to Contact Us)	contact info			contact info (n=2)
39	E	Contact Information	contact info			contact info
40	S	Casos y muertes por estado (Tr:Cases and deaths by state)	covid data			covid data (n=17)
41	S	Casos y muertes por condado (Tr:Cases and deaths by county)	covid data			covid data
42	S	Nuevos casos por día (Tr:New cases by day)	covid data			covid data
43	S	Casos por raza y edad (Tr:Cases by race and age)	covid data			covid data
44	S	Casos por etnia y edad (Tr:Cases by ethnicity and age)	covid data	special population info	covid data	covid data
45	S	Anterior: Datos de cases de COVID-19 en los EE. UU. (Tr:Previous: Data of COVID-19 cases in the U.S.)	covid data			covid data
46	S	Acerca de los datos (Tr:About the data)	covid data			covid data
47	E	Cases & Deaths by State	covid data			covid data
48	E	Cases & Deaths by County	covid data			covid data
49	E	New Cases by Day	covid data			covid data
50	E	Cases by Race & Age	covid data	special population info	covid data	covid data
51	E	Cases by Ethnicity & Age	covid data			covid data
52	E	Dallas County cases and deaths	covid data			covid data
53	E	Situation in U.S.	covid data			covid data
54	E	Cases in the US	covid data			covid data
55	E	Data & Surveillance	covid data			covid data
292	E	Dallas County COVID-19 Summaries	what is covid	covid data	covid data	covid data
60	E	Plasma donation	donations/how you can help	donations/how you can help	donations/how you can help	donations/how you can help (n=8)
61	E	Plasma donation	donations/how you can help	donations/how you can help	donations/how you can help	donations/how you can help
62	E	Make a donation toward our COVID-19 efforts	donations/how you can help			donations/how you can help
63	E	You Can Help Fight COVID-19 in Your Community	donations/how you can help			donations/how you can help
64	E	COVID-19 Response Fund	donations/how you can help			donations/how you can help
65	E	Ways You Can Help	donations/how you can help			donations/how you can help
66	E	PPE Donation	donations/how you can help	donations/how you can help	donations/how you can help	donations/how you can help
67	E	PPE Donation	donations/how you can help			donations/how you can help
68	E	Where can I get financial help?	financial assistance			financial assistance (n=1)
69	S	Horario (Tr: Hours)	hours/locations/info for patients and visitors			hours/locations/info for patients and visitors (n=14)
70	E	Hours	hours/locations/info for patients and visitors	hours/locations/info for patients and visitors	hours/locations/info for patients and visitors	hours/locations/info for patients and visitors
71	E	Cancer centers	hours/locations/info for patients and visitors			hours/locations/info for patients and visitors
72	E	Patients and Visitors	hours/locations/info for patients and visitors	hours/locations/info for patients and visitors	hours/locations/info for patients and visitors	hours/locations/info for patients and visitors
73	E	Cancer Centers	hours/locations/info for patients and visitors			hours/locations/info for patients and visitors
74	E	Visitor policy	hours/locations/info for patients and visitors	hours/locations/info for patients and visitors	hours/locations/info for patients and visitors	hours/locations/info for patients and visitors
76	E	Your Upcoming Hospital Visit	hours/locations/info for patients and visitors			hours/locations/info for patients and visitors
77	E	What do you need to know?	hours/locations/info for patients and visitors			hours/locations/info for patients and visitors
78	S	Preguntas para su equipo de médicos acerca de COVID-19 (TR: Questions for your team of doctors about COVID-19)	hours/locations/info for patients and visitors			hours/locations/info for patients and visitors
121	E	Call ahead before visiting your doctor	hours/locations/info for patients and visitors	hours/locations/info for patients and visitors	hours/locations/info for patients and visitors	hours/locations/info for patients and visitors
134	S	Llame antes de ir al médico. (Tr:Call before going to the doctor.)	hours/locations/info for patients and visitors	hours/locations/info for patients and visitors	hours/locations/info for patients and visitors	hours/locations/info for patients and visitors
300	S	Consultar el estatus de nuestras opreaciones (TR: Consulting the status of our operations)	what is X-institution doing?	hours/locations/info for patients and visitors	hours/locations/info for patients and visitors	hours/locations/info for patients and visitors
87	S	Luchando por los derechos de los pacientes (TR: Fighting for patients' rights)	other			hours/locations/info for patients and visitors
88	E	Healthcare & Public Health	other			hours/locations/info for patients and visitors
90	E	All Patients and Visitors are asked to Wear a Mask or Face Covering to their Clinic Appointment.	PPE/masks			PPE/masks (n=10)
91	E	Mask policy	PPE/masks			PPE/masks
92	S	¿Debo usar una mascarilla? (Tr:Should I wear a mask?)	PPE/masks			PPE/masks
93	E	Mask usage	PPE/masks			PPE/masks
94	E	Masking 101	PPE/masks			PPE/masks
95	E	Should I wear a facemask?	PPE/masks			PPE/masks
96	E	Personal Protective Equipment (PPE) Supply Requests	PPE/masks			PPE/masks
97	E	How to Properly Wear a Face Mask or Covering	PPE/masks			PPE/masks
98	E	How to Remove a Face Mask or Cover	PPE/masks			PPE/masks
122	E	Wear a facemask	PPE/masks	PPE/Masks	protection/what you can do	PPE/masks
99	E	Prevention	prevention/how it spreads			prevention/how it spreads (n=19)
100	E	COVID-19 Prevention	prevention/how it spreads			prevention/how it spreads
101	E	Prevention and Wellness	prevention/how it spreads	prevention/how it spreads	prevention/how it spreads	prevention/how it spreads
102	S	Prevención (Tr: Prevention)	prevention/how it spreads			prevention/how it spreads
103	S	¿Cómo se propaga el coronavirus? (Tr:How does the virus spread?)	prevention/how it spreads			prevention/how it spreads
104	E	How does coronavirus spread?	prevention/how it spreads	prevention/how it spreads	prevention/how it spreads	prevention/how it spreads
105	E	How can I prevent getting or spreading the virus?	prevention/how it spreads			prevention/how it spreads
106	E	Preventing COVID-19 Spread in Communities	prevention/how it spreads	prevention/how it spreads	prevention/how it spreads	prevention/how it spreads
107	E	Preventing COVID-19 Spread in Communities	prevention/how it spreads			prevention/how it spreads
108	E	CDC prevention recommendations	prevention/how it spreads			prevention/how it spreads
109	S	Sepa cómo se propaga el COVID-19 (TR: Know how COVID-19 spreads)	prevention/how it spreads			prevention/how it spreads
110	S	Si está enfermo, prevenga la propagación del COVID-19 (TR: IF you are sick, prevent the spread of COVID-19)	prevention/how it spreads			prevention/how it spreads
111	E	Prevention	prevention/how it spreads			prevention/how it spreads
112	E	How do I know if I was exposed?	prevention/how it spreads			prevention/how it spreads
113	E	Person-to-person spread	prevention/how it spreads			prevention/how it spreads
114	E	The virus spreads easily between people	prevention/how it spreads			prevention/how it spreads
115	E	The virus does not spread easily in other ways	prevention/how it spreads	prevention/how it spreads	prevention/how it spreads	prevention/how it spreads
118	S	¿Cómo puedo evitar contraer o propagar el virus? (Tr:How can I avoid contracting or spreading the virus?)	prevention/how it spreads			prevention/how it spreads
148	E	What should I do to keep my infection from spreading to my family and other people in the community?	prevention/how it spreads			prevention/how it spreads
116	E	How can I help protect myself	protection/what you can do			protection/what you can do (n=27)
117	E	How can I help protect myself	protection/what you can do	protection/what you can do	protection/what you can do	protection/what you can do
119	E	Stay home except to get medical care	protection/what you can do	protection/what you can do	protection/what you can do	protection/what you can do
123	E	Cover your coughs and sneezes	protection/what you can do			protection/what you can do
124	E	Avoid sharing personal household items	protection/what you can do			protection/what you can do
125	E	Clean your hands often	protection/what you can do			protection/what you can do
126	E	Clean all "high-touch" surfaces every day	protection/what you can do			protection/what you can do
128	E	Ask your healthcare provider to call the local or state health department to discuss your situation	protection/what you can do			protection/what you can do
129	E	Discontinuing home isolation	protection/what you can do			protection/what you can do
136	S	Cúbrase la nariz y la boca cuando tosa y estornude. (Tr: Cover your nose and mouth when you couth and sneeze.)	protection/what you can do			protection/what you can do
137	S	Límpiese las manos con frecuencia. (Tr:Clean your hands frequently.)	protection/what you can do			protection/what you can do
138	S	Evite compartir artículos del hogar de uso personal. (Tr:Avoid sharing household items for personal use.)	protection/what you can do			protection/what you can do
139	S	Limpie todos los días todas las superficies de contacto frecuente. (Tr:Clean all frequent contact surfaces daily.)	protection/what you can do			protection/what you can do
140	S	Cómo descontinuar el aislamiento en la casa (Tr:How to discontinue isolation at home)	protection/what you can do			protection/what you can do
141	S	Como protejerse (Tr: How to protect yourself and others)	protection/what you can do			protection/what you can do
142	S	Protéjase y proteja a los demás contra el COVID-19 (TR: Protect yourself and protect others agains COVID-19)	protection/what you can do			protection/what you can do
143	E	What should I do if I am a close contact to someone with COVID-19 but am not sick?	protection/what you can do			protection/what you can do
144	S	Necesitamos de su ayuda (Tr: We need your help)	protection/what you can do			protection/what you can do
145	E	How to protect yourself	protection/what you can do			protection/what you can do
146	E	Protect yourself and others	protection/what you can do			protection/what you can do
147	S	¿Qué puedo hacer para evitar contraer COVID-19? (TR English: What can I do to avoid contracting COVID-19?)	protection/what you can do			protection/what you can do
149	E	What can I do to protect myself and my family?	protection/what you can do			protection/what you can do
151	S	Cubrase con un panuelo desechable al toser o estornudar y luego botelo en la basura. (TR English: Cover with a tissue when you cough or sneeze and then throw in the trash)	protection/what you can do			protection/what you can do
152	S	Evite tocarse los ojos, la nariz o la boca (TR English: Avoid touching your eyes, nose or mouth.)	protection/what you can do			protection/what you can do
153	S	Cuando este en un lugar public, use una cubierta de tela para la cara sobre su nariz y boca (TR English: When out in public use a cloth cover for the face over your nose and mouth)	protection/what you can do			protection/what you can do
154	S	Limpie y desinfecte los objetos y superficies de contacto frecuente (TR English: Clean and disinfect objects and surfaces with frequent contact)	protection/what you can do			protection/what you can do
156	S	Lavese las manos frecuentemente con agua y jabon por al menos 20 segundos (TR English: Wash your hands frequently with water and soap for at least 20 seconds)	protection/what you can do			protection/what you can do
157	E	Where can I go to learn about COVID-19	resources/more information/FAQ			resources/more information/FAQ (n=33)
158	E	Where can I go to learn	resources/more information/FAQ			resources/more information/FAQ
159	S	Más recursos de Parkland (Tr: More Parkland Resources)	resources/more information/FAQ			resources/more information/FAQ
160	E	More Parkland resources	resources/more information/FAQ	resources/more information/FAQ	resources/more information/FAQ	resources/more information/FAQ
161	E	patient resources	resources/more information/FAQ			resources/more information/FAQ
162	E	Frequently asked questions	resources/more information/FAQ			resources/more information/FAQ
163	E	Resources	resources/more information/FAQ	resources/more information/FAQ	resources/more information/FAQ	resources/more information/FAQ
164	E	More COVID-19 Topics of Interest	resources/more information/FAQ	Updates/News	resources/more information/FAQ	resources/more information/FAQ
165	S	¿Dónde puedo obtener más información? (Tr:Where can I get more information?)	resources/more information/FAQ			resources/more information/FAQ
166	S	Más información (Tr:More information)	resources/more information/FAQ			resources/more information/FAQ
167	E	Questions about Coronavirus (COVID-19)?	resources/more information/FAQ			resources/more information/FAQ
168	E	Resources	resources/more information/FAQ			resources/more information/FAQ
169	E	Where can I get more information?	resources/more information/FAQ			resources/more information/FAQ
170	E	COVID-19 Consumer Hotline	resources/more information/FAQ			resources/more information/FAQ
171	E	Frequently Asked Questions	resources/more information/FAQ	resources/more information/FAQ	resources/more information/FAQ	resources/more information/FAQ
172	E	Information for the General Public	resources/more information/FAQ	resources/more information/FAQ	resources/more information/FAQ	resources/more information/FAQ
173	S	Recursos Adicionales (Tr: Additional Resources)	resources/more information/FAQ			resources/more information/FAQ
174	E	About COVID-19 and Frequently Asked Questions	resources/more information/FAQ			resources/more information/FAQ
175	E	Information for the General Public	resources/more information/FAQ	resources/more information/FAQ	resources/more information/FAQ	resources/more information/FAQ
176	E	Additional Resources	resources/more information/FAQ			resources/more information/FAQ
177	E	Are there any treatments available for COVID-19?	resources/more information/FAQ			resources/more information/FAQ
178	E	When will things return to normal?	resources/more information/FAQ	resources/more information/FAQ	updates/news	resources/more information/FAQ
179	E	More Information	resources/more information/FAQ			resources/more information/FAQ
180	S	Más Información (Tr: More Information)	resources/more information/FAQ			resources/more information/FAQ
181	E	Resources	resources/more information/FAQ			resources/more information/FAQ
182	E	Resources	resources/more information/FAQ	resources/more information/FAQ	resources/more information/FAQ	resources/more information/FAQ
183	S	Preguntas comunes acerca del brote del nuevo coronavirus (TR: Common questions about the new coronavirus outbreak)	resources/more information/FAQ			resources/more information/FAQ
184	E	More information	resources/more information/FAQ			resources/more information/FAQ
185	E	Federal resources	resources/more information/FAQ			resources/more information/FAQ
186	E	More Information	resources/more information/FAQ			resources/more information/FAQ
187	S	¿Hay tratamientos para COVID-19? (TR English: Are there treatments for COVID-19?)	resources/more information/FAQ			resources/more information/FAQ
188	S	¿Cuándo vuelva a la normalidad? (TR English: When will everything go back to normal?)	resources/more information/FAQ			resources/more information/FAQ
189	E	What you need to know	resources/more information/FAQ			resources/more information/FAQ
190	S	Factores de riesgo (Tr: Risk Factors)	risk factors/risk assessment/high risk populations	risk: risk factors/risk assessment/high-risk populations	risk: risk factors/risk assessment/high-risk populations	risk factors/risk assessment/high risk populations (n=10)
191	E	Heart attacks and strokes don't stop during a pandemic.	risk factors/risk assessment/high risk populations			risk factors/risk assessment/high risk populations
192	S	Con base en lo que sabemos ahora, quienes tienen un mayor riesgo de enfermarse gravemente con el COVID-19 son: (Tr:Based on what we know, those who are at increased risk of becoming seriously ill with COVID-19 are:)	risk factors/risk assessment/high risk populations			risk factors/risk assessment/high risk populations
193	S	Las personas de todas las edades con afecciones subyacentes, en especial si o están bien controladas, entre ellas: (Tr:People of all ages with underlying conidtions, especially if or are well controlled, include:)	risk factors/risk assessment/high risk populations	risk: risk factors/risk assessment/high-risk populations	special population info	risk factors/risk assessment/high risk populations
194	S	Con riesgo de enfermarse gravemente (Tr:At risk for severe illness)	risk factors/risk assessment/high risk populations	risk: risk factors/risk assessment/high-risk populations	risk: risk factors/risk assessment/high-risk populations	risk factors/risk assessment/high risk populations
195	S	Conozca su riesgo de enfermarse gravemente (TR: Know your risk of becoming gravely ill)	risk factors/risk assessment/high risk populations			risk factors/risk assessment/high risk populations
196	E	Risk Assessment	risk factors/risk assessment/high risk populations			risk factors/risk assessment/high risk populations
197	E	COVID-19: Are You at Higher Risk for Severe Illness?	risk factors/risk assessment/high risk populations	risk: risk factors/risk assessment/high-risk populations	risk: risk factors/risk assessment/high-risk populations	risk factors/risk assessment/high risk populations
198	E	Risk factors	risk factors/risk assessment/high risk populations			risk factors/risk assessment/high risk populations
199	E	Am I at risk of getting coronavirus?	risk factors/risk assessment/high risk populations			risk factors/risk assessment/high risk populations
200	E	Working together to help keep all of us safe	safety measures			safety measures (n=10)
201	E	Important Changes for Your Safety	safety measures			safety measures
202	E	Increased safety measures for COVID-19	safety measures	protection/what you can do	safety measures	safety measures
203	E	Extra accommodations	safety measures			safety measures
204	E	Is it safe for me to go to the grocery store, travel, see my grandkids, etc.?	safety measures			safety measures
205	S	Mantener las Comunidades Seguras (Tr: Keeping Communities Safe)	safety measures	protection/what you can do	safety measures	safety measures
206	E	Keep Theses Guidelines in Mind	safety measures			safety measures
207	E	Take Extra Precautions	safety measures			safety measures
208	E	Keeping Communities Safe	safety measures			safety measures
209	E	Safe Care	safety measures	protection/what you can do	safety measures	safety measures
210	E	Keeping you healthy at home	self-care/home care			self-care/home care (n=6)
211	E	Important reminder: Take Care of Yourself and Loved Ones	self-care/home care			self-care/home care
212	E	Caring for yourself or others	self-care/home care			self-care/home care
213	S	Cómo afrontar los cambios que la vida nos presenta (TR: How to confront the changes that life presents us)	self-care/home care			self-care/home care
214	S	Seguir activos y comer sanamente estando en casa (TR: Staying active and eating healthily being at home)	self-care/home care			self-care/home care
216	E	What can I do to reduce stress?	self-care/home care			self-care/home care
82	E	Community-based care	other	support services	services/treatments available	services/treatments available (n=15)
217	E	Cancer services	services/treatments available	cancer info	cancer info	services/treatments available
218	E	Patient navigation	services/treatments available			services/treatments available
219	E	The Oncology and Hematology Clinic cancer treatment services overview	services/treatments available			services/treatments available
220	S	Clínica de Oncología y Hematología de Parkland (Tr: Parkland Oncology and Hematology Clinic)	services/treatments available			services/treatments available
221	E	The Oncology Clinic overview and services offered to patients	services/treatments available			services/treatments available
222	E	Cancer services and resources	services/treatments available	cancer info	services/treatments available	services/treatments available
223	E	scope of service	services/treatments available			services/treatments available
224	E	Cancer Services (for different types of cancer)	services/treatments available			services/treatments available
225	E	Cancer Diagnosis & Treatment Options	services/treatments available			services/treatments available
226	E	Oncology Rehabilitation	services/treatments available	cancer info	cancer info	services/treatments available
227	E	Cancer Services (locations)	services/treatments available			services/treatments available
228	E	Your Treatment at Texas Oncology	services/treatments available			services/treatments available
229	S	Tratamiento (Tr: Treatment)	services/treatments available			services/treatments available
230	E	Treatment	services/treatments available			services/treatments available
127	E	Monitor your symptoms	signs/symptoms			signs/symptoms (n=17)
132	S	Vigile sus síntomas. (Tr:Watch your symptoms.)	signs/symptoms			signs/symptoms
86	E	Severity	other			signs/symptoms
231	E	What are the signs and symptoms	signs/symptoms	signs/symptoms	signs/symptoms	signs/symptoms
232	E	What are the signs and symptoms	signs/symptoms			signs/symptoms
233	E	Symptoms and face mask policies	signs/symptoms			signs/symptoms
234	S	Síntomas (Tr: Symptoms)	signs/symptoms			signs/symptoms
235	S	¿Cuáles son los síntomas? (Tr:What are the symptoms?)	signs/symptoms			signs/symptoms
236	E	If You Have Symptoms	signs/symptoms			signs/symptoms
237	E	What are the symptoms?	signs/symptoms			signs/symptoms
238	E	Symptoms of COVID-19	signs/symptoms			signs/symptoms
239	E	Watch for symptoms	signs/symptoms	signs/symptoms	signs/symptoms	signs/symptoms
240	S	Síntomas (Tr: Symptoms of the coronavirus disease)	signs/symptoms			signs/symptoms
241	E	Symptoms	signs/symptoms			signs/symptoms
242	E	COVID-19 Symptoms	signs/symptoms			signs/symptoms
243	E	Symptoms	signs/symptoms	signs/symptoms	signs/symptoms	signs/symptoms
244	E	What are the symptoms of COVID-19?	signs/symptoms			signs/symptoms
120	E	Separate yourself from other people and animals in your home	social distancing			social distancing (n=7)
130	S	Quédese en casa, excepto para buscar atención médica. (Tr:Stay home, except to seek medical attention.)	social distancing			social distancing
131	S	Manténgase alejado de otras personas y de las mascotas en su casa. (Tr:Stay away from other people and pets in your home.)	social distancing			social distancing
150	S	Evite el contacto con personas que estan enfermas (TR English: Avoid contact with people that are sick)	social distancing			social distancing
155	S	Quedese en casa cuando este enfermo except para recibir atencion medica (TR English: Stay at home when you're sick, except for receiving medical attention.)	social distancing			social distancing
245	E	Social Distancing	social distancing			social distancing
246	S	Practique el distanciamiento social (TR: Practice social distancing)	social distancing			social distancing
247	E	Your Pregnancy and Delivery during COVID-19 Precautions	special populations information			special populations information (n=6)
248	S	Adultos mayores (Tr:Older adults)	special populations information			special populations information
249	S	Personas con enfermedad hepática (Tr:People with liver disease)	special populations information			special populations information
250	S	Personas con asma (Tr:People with asma)	special populations information			special populations information
251	S	Personas con VIH (Tr:People with HIV)	special populations information	special population info	special population info	special populations information
252	S	Personas inmunodeprimidas (Tr:Immunocompromised people)	special populations information			special populations information
89	E	Guidance	support services	support services	support services	support services (n=3)
253	E	Where can I find social support during this crisis?	support services			support services
254	E	Cancer Support Services	support services			support services
56	E	Free COVID-19 Screening	testing/screening			testing/screening (n=12)
57	E	Screenings	testing/screening			testing/screening
58	E	Screening policy	testing/screening	testing/screening	testing/screening	testing/screening
59	E	Screening at Local Clinics	testing/screening			testing/screening
215	E	Self- Checker	testing/screening	testing/screening	signs/symptoms	testing/screening
255	E	Texas COVID-19 Testing Locations	testing/screening			testing/screening
256	E	COVID-19 Testing	testing/screening			testing/screening
257	E	COVID-19 Testing	testing/screening			testing/screening
258	E	Testing	testing/screening			testing/screening
259	E	COVID-19 testing	testing/screening			testing/screening
260	S	¿Es posible confirmar si ya he tenido COVID-19? (Tr: It is possible to confirm if I already have COVID-19?)	testing/screening			testing/screening
261	E	Should I go to my doctor and get tested for COVID-19?	testing/screening			testing/screening
263	E	Guidance for Travelers Recently Returned from China and Other High Risk Countries	travel	travel info	travel info	travel (n=3)
264	S	Guía Para Viajantes O Personas Con Contacto Cercano A Un Paciente Con SARS-CoV-2 Confirmado En Laboratorio (Tr: Guide for Travelers or Persons in Close Contact with a Laboratory-Confirmed SARS-CoV-2 Patient)	travel	travel info	protection/what you can do	travel
265	E	Returning Travelers	travel			travel
84	E	COVID-19 Stories	other	updates/news	updates/news	updates/news (n=21)
266	E	Announcements	updates/news			updates/news
267	E	News	updates/news			updates/news
268	E	Updates to your care	updates/news			updates/news
269	E	Expert advice and news	updates/news			updates/news
270	E	Important Dates	updates/news			updates/news
271	E	Alerts: UTSW Open; BEWARE: Email, Phone, Text, & Website Scams	updates/news			updates/news
272	E	Today's Updates	updates/news			updates/news
273	E	Upcoming Virtual Events	updates/news			updates/news
274	E	Classes postponed	updates/news			updates/news
275	E	Will more policies and recommendations change due to COVID-19?	updates/news	updates/news	updates/news	updates/news
276	E	Where can I get the latest information about COVID-19?	updates/news			updates/news
277	E	CDC Recommends	updates/news			updates/news
278	E	Latest Updates	updates/news			updates/news
279	E	COVID-19 Updates	updates/news	updates/news	updates/news	updates/news
280	S	¿Dónde puedo obtener la información más reciente sobre el COVID-19? (TR English: Where can I find the most recent information about COVID-19?)	updates/news			updates/news
281	E	Latest news	updates/news			updates/news
80	E	Patient Stories	other			updates/news
81	E	Patient success stories	other			updates/news
83	E	Experiences Network	other			updates/news
85	E	Quarantine Cuisine	other			updates/news
282	E	Virtual Care	virtual care/visits			virtual care/visits (n=3)
283	E	Virtual Care	virtual care/visits			virtual care/visits
284	E	Virtual visits available	virtual care/visits			virtual care/visits
285	S	¿Qué Es El SARS-CoV-2? (Tr: What is SARS-CoV-2?)	what is covid			what is covid (n=14)
286	E	What is coronavirus disease (COVID-19)	what is covid			what is covid
287	E	What is coronavirus disease (COVID-19)	what is covid			what is covid
288	E	The ABCs of COVID-19	what is covid			what is covid
289	E	About COVID-19	what is covid			what is covid
290	S	¿Qué es el coronavirus? (Tr:What is coronavirus?)	what is covid	what is covid?	what is covid?	what is covid
291	E	What is it?	what is covid			what is covid
293	S	Infórmese sobre el COVID-19 (TR: Inform yourself about COVID-19)	what is covid			what is covid
294	E	What it is?	what is covid			what is covid
295	E	COVID-19 Background	what is covid			what is covid
296	E	COVID-19 Pandemic	what is covid			what is covid
297	E	What is coronavirus disease 2019 (COVID-19)?	what is covid	what is covid?	what is covid?	what is covid
298	S	¿Qué es el COVID-19? (TR English: What is COVID-19?)	what is covid			what is covid
299	E	What is coronavirus?	what is covid			what is covid
75	E	COVID-19 and Our Promise to Patients	what is X-institution doing?	what is X-institution doing?	hours/locations/info for patients and visitors	what is X-institution doing? (n=11)
301	E	What is Parkland doing?	what is X-institution doing?			what is X-institution doing?
302	E	What is Parkland doing?	what is X-institution doing?			what is X-institution doing?
303	E	At Baylor Scott & White Health, we don't just treat cancer; we treat the whole person.	what is X-institution doing?			what is X-institution doing?
304	E	Why Texas Health	what is X-institution doing?			what is X-institution doing?
305	S	¿Qué precauciones está tomando Texas Oncology con respecto a la situación de la COVID-19? (Tr:What precautions is Texas Oncology taking with regard to the COVID-19 situation?)	what is X-institution doing?	CANCER+COVID	what is X-institution doing?	what is X-institution doing?
306	E	Texas Health and COVID-19	what is X-institution doing?	what is X-institution doing?	what is X-institution doing?	what is X-institution doing?
307	E	What precautions is Texas Oncology taking in light of the COVID-19 situation?	what is X-institution doing?			what is X-institution doing?
308	E	What is UT Southwestern doing to protect me I come in for my appointment?	what is X-institution doing?			what is X-institution doing?
309	E	What are we doing at JPS Health Network?	what is X-institution doing?			what is X-institution doing?
310	E	CDC Response	what is X-institution doing?	resources/more information/FAQ	what is X-institution doing?	what is X-institution doing?
133	S	Si presenta signos de COVID-19 que indican una emergencia busque atención médica de inmediato. (Tr:If you develop signs of COVID-19 indicating and emergency, seek medical attention immediately.)	what to do if you're sick or you think you have covid			what to do if you're sick or you think you have covid (n=17)
311	E	Suspect Coronavirus?	what to do if you're sick or you think you have covid	what to do if you're sick or think you have covid	what to do if you're sick or think you have covid	what to do if you're sick or you think you have covid
312	S	¿Qué debo hacer si creo haber contraído el coronavirus? (Tr:What should I do if I believe I have contracted the coronavirus?)	what to do if you're sick or you think you have covid	what to do if you're sick or think you have covid	what to do if you're sick or think you have covid	what to do if you're sick or you think you have covid
313	E	What do I do if I think I have coronavirus?	what to do if you're sick or you think you have covid	what to do if you're sick or think you have covid	what to do if you're sick or think you have covid	what to do if you're sick or you think you have covid
314	E	What do I do if I develop COVID-19 symptoms?	what to do if you're sick or you think you have covid			what to do if you're sick or you think you have covid
315	E	What should I do if I think I may have COVID-19?	what to do if you're sick or you think you have covid			what to do if you're sick or you think you have covid
316	E	Is there a way to find out if I have already had COVID-19?	what to do if you're sick or you think you have covid			what to do if you're sick or you think you have covid
317	E	When to Seek Emergency Medical Attention	what to do if you're sick or you think you have covid			what to do if you're sick or you think you have covid
318	S	Que hacer si está enfermo" (Tr: What to do if you are sick)	what to do if you're sick or you think you have covid			what to do if you're sick or you think you have covid
319	S	Si Está Enfermo (Tr: If You Are Sick)	what to do if you're sick or you think you have covid			what to do if you're sick or you think you have covid
320	S	Atención Médica y Salud Pública (Tr: Medical Attention and Public Health)	what to do if you're sick or you think you have covid			what to do if you're sick or you think you have covid
321	E	What should I do if I am a close contact to someone with COVID-19 and get sick?	what to do if you're sick or you think you have covid			what to do if you're sick or you think you have covid
322	E	What to do if you are sick	what to do if you're sick or you think you have covid	what to do if you're sick or think you have covid	what to do if you're sick or think you have covid	what to do if you're sick or you think you have covid
323	E	If you are Sick	what to do if you're sick or you think you have covid	what to do if you're sick or think you have covid	what to do if you're sick or think you have covid	what to do if you're sick or you think you have covid
324	S	¿Qué debo hacer si creo que es posible que tenga COVID-19? (TR English: What should I do if I think it possible that I have COVID-19?)	what to do if you're sick or you think you have covid			what to do if you're sick or you think you have covid
325	E	Could I have COVID-19?	what to do if you're sick or you think you have covid			what to do if you're sick or you think you have covid
135	S	Si está enfermo, póngase una cubierta de tela que le cubra la nariz y la boca. (Tr:If you are sick, wear a cloth covering that covers your nose and mouth.)	what to do if you're sick or you tink you have covid	what to do if you're sick or think you have covid	what to do if you're sick or think you have covid	what to do if you're sick or you tink you have covid

## Sheet: codebook
Code	Definition	Example
appointment information	information about making, changing or canceling appointments	How can I change my appointment?
cancer info	information about cancer but NOT cancer+covid	Breast Cancer Center
cancer + COVID	topics specifically about both cancer and covid	As a cancer patient, if I am at higher risk, how can I protect myself?
caregiver-related information	anything related to caregivers	What should I do if my caregiver traveled to places where the COVID-19 outbreak is severe?
clinical trials/research	usually has "research" or "trials" in the header	Research & Clinical Trials
contact info	usually says "contact us"	How to Contact Us
covid data	cases, situation summary	Casos por raza y edad (Tr:Cases by race and age)
donations/how you can help	response fund, mask donation, plasma donation	You Can Help Fight COVID-19 in Your Community
financial assistance	financial support	Where can I get financial help?
hours/locations/info for patients and visitors	general info for patients or visitors, versus "appointments" is specifically about making an appointment	Visitor policy
PPE/masks	personal protection equipment/masking	Should I wear a mask?
prevention/how it spreads	specifically about how the virus spreads and how to prevent spreading the virus	How does coronavirus spread?
protection/what you can do	anything about what people can do to protect themselves, e.g. wash your hands, stay at home	How to protect yourself
resources/more information/FAQ	usually says one of these words; also headers like "how do I know if…." can go here	Where can I go to learn
risk: risk factors/risk assessment/high-risk populations	distinguish risk in general (here) versus risk to specific populations goes in "special populations"	Am I at risk for severe illness?
safety	information about staying safe, what institution is doing to keep patients and visitors safe	Increased safety measures for COVID-19
self-care/home-care	psychosocial self-care; distinguish this from "protection/what you can do" and from supportive services that are provided by others	Caring for yourself or others
services/treatments available	what's offered, usually has "service" or "treatment" in the name of the header	Patient navigation
signs/symptoms	usually has "signs" or "symptoms" in the name	What are the signs and symptoms?
social distancing	usually says "social distancing" specifically	Stay home, except to seek medical attention
special population info	e.g. for pregnant, older people, people with asthma or any other specifically-named groups	Older adults
support services	social support	Where can I find social support during this crisis?
testing/screening	usually says "screening" or "testing" specifically	Texas COVID-19 Testing Locations
travel info	anything about covid-related travel info	Guidance for Travelers Recently Returned from China and Other High Risk Countries
updates/news	usually says "information" or "updates"	Where can I get the latest information?
virtual care/virtual visits	usually says "virtual visits" or "virtual appointments"	Virtual visits available
what is covid?	anything about covid or coronavirus in general	What is coronavirus disease (COVID-19)?
what is X-institution doing?	description of institutional actions	e.g. What precautions is X taking with regard to the COVID-19 situation?
what to do if you're sick or think you have covid	description of actions to take	Is there a way to find out if I have already had COVID-19?
